# Supplementary material for: Ultrasonication-Induced Preparation of High-Mechanical-Strength Microneedles Using Stable Silk Fibroin
Source: Polymers (Basel). 2024 Nov 16;16(22):3183. doi: 10.3390/polym16223183 (PMC11598507; doi:10.3390/polym16223183)
Supplement: Supplementary file 1 [file polymers-16-03183-s001.zip]

Archive with 1 entries (1 files):
- polymers-3278018-supplementary.pdf
